# Supplementary material for: Potentially Toxic Elements and Natural Radioactivity in Nasser Lake Sediments: Environmental Risks in a Key Egyptian Freshwater Lake
Source: Toxics. 2025 Aug 31;13(9):745. doi: 10.3390/toxics13090745 (PMC12473842; doi:10.3390/toxics13090745)
Supplement: Supplementary file 1 [file toxics-13-00745-s001.zip]

Archive with 1 entries (1 files):
- toxics-3834016-supplementary.pdf
